# Supplementary material for: Perceptions of Parental Needs in General Pediatric Inpatient Units: A Comparative Study Between Nurses and Parents in Saudi Arabia
Source: Children (Basel). 2025 Jul 18;12(7):947. doi: 10.3390/children12070947 (PMC12293146; doi:10.3390/children12070947)
Supplement: Supplementary file 1 [file children-12-00947-s001.zip]

Archive with 1 entries (1 files):
- children-3716452-supplementary.pdf
